# Supplementary material for: The mitochondrial copper chaperone COX11 has an additional role in cellular redox homeostasis
Source: PLoS One. 2021 Dec 17;16(12):e0261465. doi: 10.1371/journal.pone.0261465 (PMC8682889; doi:10.1371/journal.pone.0261465)
Supplement: S1 Table — (XLSX) [file pone.0261465.s006.xlsx]

## Sheet: Sheet1
Fig 1B,C. Gene Regulation in Response to 2 h or 6 h of Oxidative Stress (Relative Normalized Expression Values). ± SD
		Control -2 h		Control - 6h		20 mM		20 mM		1 mM		1 mM		50 μM		50 μM
						H2O2 -2 h		H2O2 -6 h		t-BOOH - 2 h		t-BOOH - 6 h		Antimycin A - 2 h		Antimycin A - 6 h
COX11		1.00 ± 0.10		1.00 ± 0.09		1.26 ± 0.10		1.79 ± 0.23		1.45 ± 0.10		2.24 ± 0.23		1.29 ± 0.14		1.75 ± 0.34
CRK21		1.00 ± 0.10		1.00 ± 0.20		0.70 ± 0.10		0.76 ± 0.14		0.54 ± 0.10		0.66 ± 0.07		0.82 ± 0.09		0.71 ± 0.21
AOX1a		1.00 ± 0.20		1.00 ± 0.58		1.46 ± 0.14		3.71 ± 0.87		3.40 ± 0.39		9.24 ± 1.07		5.92 ± 1.02		18.99 ± 7.12
HCC1		1.00 ± 0.09		1.00 ± 0.17		0.70 ± 0.06		0.71 ± 0.12		1.30 ± 0.11		1.26 ± 0.13		0.78 ± 0.09		1.12 ± 0.15
HCC2		1.00 ± 0.12		1.00 ± 0.22		0.45 ± 0.06		0.60 ± 0.06		0.60 ± 0.07		0.43 ± 0.06		0.54 ± 0.07		2.20 ± 0.35
COX5b-1		1.00 ± 0.12		1.00 ± 0.18		0.74 ± 0.09		0.91 ± 0.16		0.67 ± 0.05		0.45 ± 0.05		0.71 ± 0.07		0.59 ± 0.11
Sample size for each is 9 (three biological with three technical replicates each).
Fig 2A. Lipid Peroxidation Levels in WT, KD and OE Plants.
Average MDA + HAE concentration (μM) ± standard deviation (normalized to the total protein in the extracts)
		WT		KD1-1		KD1-2		KD2		OE1		OE2
		2.64 ± 0.34		2.06 ± 0.26		1.98 ± 0.37		2.26 ± 0.38		2.97 ± 0.66		2.77 ± 0.38
Fig 2B. Descriptive statistics for DCF fluorescence of protoplasts from WT and COX11 KD and OE mutants.
Average DCF fluorescence of individual protoplasts (arbitrary units) ± standard deviation
		WT		KD1-1		KD1-2		KD2		OE1		OE2
		13514.3 ± 9359.0		7427.3 ± 5374.9		7980.0 ± 5020.7		8021.8 ± 5685.0		13733.2 ± 7643.0		13639.0 ± 10902.9
Sample Size		60		57		60		60		60		60
Fig 3A and 3B. ROS levels in WT, Δcox11 and AtCOX11/ScCOX11 overexpressing yeast strains (averages of modes calculated from three data sets).
Absolute values (a. u.) ± SD
		WT		Δcox11		WT+ PQ		Δcox11 + PQ		Empty vec.		AtCOX11		ScCOX11		Empty vec. + PQ		AtCOX11 + PQ		ScCOX11 + PQ
		324 ± 8.3		215 ± 15.6		453 ± 29.7		245 ± 45.0		296 ± 6.8		282 ± 17.4		314 ± 36.8		468 ± 10.7		414 ± 21.1		431 ± 12.1
Sample size for each is 3.
Fig 3C. Growth of yeast strains in liquid YPD + 0.5 mM paraquat
Time [h]	0	0.344444	0.688889	1.03333	1.37778	1.72222	2.06667	2.41111	2.75556	3.1	3.44444	3.78889	4.13333	4.47778	4.82222	5.16667	5.51111	5.85556	6.2	6.54444	6.88889	7.23333	7.57778	7.92222	8.26667	8.61111	8.95556	9.3	9.64444	9.98889	10.3333	10.6778	11.0222	11.3667	11.7111	12.0556	12.4	12.7444	13.0889	13.4333	13.7778	14.1222	14.4667	14.8111	15.1556	15.5	15.8444	16.1889	16.5333
BY4741 - Average	3549.44	3439.67	3396.11	3357.33	3297.89	3242.56	3273.67	3343.89	3368.89	3413.78	3487.67	3564.22	3595	3629.78	3702.22	3772	3882.44	3998.78	4009	3998.44	4126.44	4300.33	4444.11	4564.11	4803.22	4845.22	5085.33	5319.33	5401.89	5682.67	5989.22	6318.56	6583.11	6967.33	7346.33	7621.22	8235.89	8593.67	8930.89	9183	9315.33	9403.11	9416.56	9357.56	9191.44	9046.11	8880.67	8709.89	8725.67
SD	211.671	534.874	498.615	398.623	374.397	322.379	347.302	344.812	354.472	331.584	306.617	296.254	240.645	252.931	263.946	274.338	256.151	215.21	259.785	346.316	345.554	376.972	415.266	408.944	495.093	479.185	511.724	561.989	624.035	694.963	774.673	795.844	863.952	932.792	984.724	1029.39	934.676	814.236	723.127	657.897	577.337	465.894	416.925	410.522	363.477	355.405	365.478	386.338	300.864
N	9	9	9	9	9	9	9	9	9	9	9	9	9	9	9	9	9	9	9	9	9	9	9	9	9	9	9	9	9	9	9	9	9	9	9	9	9	9	9	9	9	9	9	9	9	9	9	9	9
SEM	70.5571	178.291	166.205	132.874	124.799	107.46	115.767	114.937	118.157	110.528	102.206	98.7513	80.215	84.3104	87.982	91.4461	85.3838	71.7366	86.5948	115.439	115.185	125.657	138.422	136.315	165.031	159.728	170.575	187.33	208.012	231.654	258.224	265.281	287.984	310.931	328.241	343.131	311.559	271.412	241.042	219.299	192.446	155.298	138.975	136.841	121.159	118.468	121.826	128.779	100.288
KL14-4a - Average	3361.89	3269.78	3248.33	3214.33	3160.11	3090.22	3126.78	3173.33	3209.22	3240	3305	3341.89	3381.33	3411.33	3449.56	3465	3508.33	3594.44	3592.11	3654.22	3742.56	3872.78	4055.33	4179	4369.67	4395.89	4561.22	4739	4783.56	4982.44	5191.56	5387.44	5574.11	5814.56	6064.78	6229	6730.89	7023	7388	7835.56	8131.44	8561.11	8814.22	9205.33	9482.78	9724.78	9893.89	9913	10142.9
SD	156.19	420.797	386.397	270.211	246.173	166.529	220.599	184.73	237.644	231.982	209.637	190.665	168.086	175.162	211.749	220.075	184.659	177.953	159.683	191.339	198.053	256.505	317.202	360.388	344.816	427.651	465.715	548.895	567.306	654.784	750.287	749.736	838.271	879.525	960.52	1079.49	1096.88	1062.88	1109.86	1234.68	1279.8	1175.6	1235.4	1052.41	929.499	817.723	688.898	676.827	415.72
N	9	9	9	9	9	9	9	9	9	9	9	9	9	9	9	9	9	9	9	9	9	9	9	9	9	9	9	9	9	9	9	9	9	9	9	9	9	9	9	9	9	9	9	9	9	9	9	9	9
SEM	52.0634	140.266	128.799	90.0702	82.0576	55.5097	73.533	61.5765	79.2145	77.3274	69.8791	63.555	56.0285	58.3874	70.5829	73.3583	61.553	59.3177	53.2276	63.7795	66.0177	85.5016	105.734	120.129	114.939	142.55	155.238	182.965	189.102	218.261	250.096	249.912	279.424	293.175	320.173	359.831	365.627	354.292	369.952	411.559	426.599	391.867	411.801	350.803	309.833	272.574	229.633	225.609	138.573
Δsod1 - Average	3442	3352.44	3323	3295.22	3236.78	3171.89	3198.56	3250.67	3255.67	3289.22	3335.78	3375	3384.89	3407.67	3432.44	3450	3483	3547	3492.44	3414.78	3449.89	3515.22	3556.89	3576.33	3633	3557.11	3568	3573.33	3541.44	3564.78	3576	3605.67	3614.56	3667.44	3698.33	3683	3748.89	3776	3815.22	3863.33	3873.67	3932.33	3969.11	4020.44	4050	4111.78	4153.44	4165.67	4147.78
SD	367.019	466.213	428.126	356.877	343.257	314.238	338.072	337.193	345.27	354.281	346.281	354.267	348.721	363.204	373.534	367.153	380.756	403.082	400.515	405.985	393.765	406.102	406.326	396.944	419.142	408.132	424.675	424.841	408.855	434.41	431.291	444.162	441.091	452.399	466.868	462.466	488.562	484.974	490.531	491.948	462.539	457.803	404.236	400.138	396.761	393.304	386.611	386.599	546.558
N	9	9	9	9	9	9	9	9	9	9	9	9	9	9	9	9	9	9	9	9	9	9	9	9	9	9	9	9	9	9	9	9	9	9	9	9	9	9	9	9	9	9	9	9	9	9	9	9	9
SEM	122.34	155.404	142.709	118.959	114.419	104.746	112.691	112.398	115.09	118.094	115.427	118.089	116.24	121.068	124.511	122.384	126.919	134.361	133.505	135.328	131.255	135.367	135.442	132.315	139.714	136.044	141.558	141.614	136.285	144.803	143.764	148.054	147.03	150.8	155.623	154.155	162.854	161.658	163.51	163.983	154.18	152.601	134.745	133.379	132.254	131.101	128.87	128.866	182.186
Δcox7 - Average	3520.22	3412.44	3355.89	3317.11	3253.89	3214.56	3221.11	3281.89	3293.56	3331.78	3385.44	3451.56	3464.89	3482.11	3531	3562.22	3635	3739.22	3716.33	3675.22	3752.89	3872.56	3956.67	4036.11	4175.11	4163.78	4307.56	4447.22	4477.56	4660	4850	5032.56	5212	5461	5718.78	5903.22	6376.22	6612.22	6897.78	7244.78	7421.33	7702.44	7855.67	8109.89	8309	8454.11	8568.56	8583.78	8828
SD	436.681	558.791	520.132	439.13	420.416	380.986	400.616	415.863	407.495	396.475	387.826	401.259	365.629	363.372	370.411	370.285	372.071	382.721	363.669	367.276	359.801	373.724	382.912	379.084	412.225	412.71	451.113	472.429	465.914	520.409	549.143	552.29	591.569	642.971	695.744	721.282	763.126	753.916	766.985	857.565	894.645	872.029	944.274	884.763	896.909	874.687	793.117	734.05	499.606
N	9	9	9	9	9	9	9	9	9	9	9	9	9	9	9	9	9	9	9	9	9	9	9	9	9	9	9	9	9	9	9	9	9	9	9	9	9	9	9	9	9	9	9	9	9	9	9	9	9
SEM	145.56	186.264	173.377	146.377	140.139	126.995	133.539	138.621	135.832	132.158	129.275	133.753	121.876	121.124	123.47	123.428	124.024	127.574	121.223	122.425	119.934	124.575	127.637	126.361	137.408	137.57	150.371	157.476	155.305	173.47	183.048	184.097	197.19	214.324	231.915	240.427	254.375	251.305	255.662	285.855	298.215	290.676	314.758	294.921	298.97	291.562	264.372	244.683	166.535
Δcox7Δsod1 - Average	3360	3281.56	3247.67	3208	3163.33	3111.44	3139.11	3191.11	3214.11	3232.44	3289.33	3323.33	3343.56	3337.89	3365.22	3400.11	3424.67	3489.78	3424.78	3357.56	3410.89	3473.33	3519.67	3532.22	3598.56	3516.11	3509	3530.22	3514.44	3525.11	3558.22	3586.67	3621.44	3675.22	3717.78	3718.67	3795.89	3839.44	3890.89	3915.33	3946.44	3963.67	3966.56	3998.33	4017.67	4046	4098.56	3995.17	4208.67
SD	178.037	489.865	445.465	336.411	331.039	293.988	309.716	289.767	325.432	320.647	284.972	268.377	233.695	242.802	256.185	253.421	233.612	170.051	244.507	329.961	296.478	302.077	294.701	277.197	306.578	227.108	231.872	204.553	194.752	200.543	183.274	180.162	185.073	200.109	208.072	207.866	241.255	259.612	277.405	299.198	315.751	275.149	256.176	263.279	266.739	283.953	268.584	251.641	338.568
N	9	9	9	9	9	9	9	9	9	9	9	9	9	9	9	9	9	9	9	9	9	9	9	9	9	9	9	9	9	9	9	9	9	9	9	9	9	9	9	9	9	9	9	9	9	9	9	6	9
SEM	59.3455	163.288	148.488	112.137	110.346	97.996	103.239	96.5891	108.477	106.882	94.9906	89.459	77.8985	80.9339	85.3951	84.4736	77.8706	56.6838	81.5022	109.987	98.8261	100.692	98.2336	92.3992	102.193	75.7027	77.2908	68.1843	64.9173	66.8476	61.0914	60.0539	61.691	66.7031	69.3573	69.2886	80.4184	86.5374	92.4682	99.7327	105.25	91.7164	85.3921	87.7598	88.9129	94.651	89.5281	102.732	112.856
Δcox11 - Average	3457.89	3391.56	3408.33	3372.89	3307.11	3257.89	3268.78	3318.67	3336.11	3370	3411.56	3448	3463.22	3473.33	3502.89	3530.78	3567.11	3643.44	3610	3558.11	3629.67	3735.22	3828.89	3912.33	4016.78	4002.78	4097.44	4222.89	4292.11	4442.44	4628.11	4804.22	5007.11	5247.33	5501.67	5697.44	6091.67	6336.67	6639	6974.56	7201.33	7499.89	7722.22	7961.11	8192.22	8387.67	8561.89	9250.33	8943.33
SD	224.141	476.077	456.298	347.351	325.918	276.017	302.428	270.511	313.801	286.309	272.128	245.947	211.75	218.97	226.959	231.917	227.274	185.249	213.211	286.932	275.074	282.754	285.546	300.604	302.266	254.484	279.464	272.805	273.377	292.645	314.381	352.764	378.654	434.357	497.251	557.781	629.296	647.652	697.075	786.375	844.778	877.54	920.994	887.634	912.636	906.186	854.995	267.562	775.673
N	9	9	9	9	9	9	9	9	9	9	9	9	9	9	9	9	9	9	9	9	9	9	9	9	9	9	9	9	9	9	9	9	9	9	9	9	9	9	9	9	9	9	9	9	9	9	9	3	9
SEM	74.7136	158.692	152.099	115.784	108.639	92.0057	100.809	90.1704	104.6	95.4363	90.7093	81.9822	70.5834	72.9899	75.6532	77.3058	75.7581	61.7497	71.0702	95.6441	91.6914	94.2513	95.1819	100.201	100.755	84.8279	93.1548	90.935	91.1257	97.5483	104.794	117.588	126.218	144.786	165.75	185.927	209.765	215.884	232.358	262.125	281.593	292.513	306.998	295.878	304.212	302.062	284.998	154.477	258.558
Δcox11Δsod1 - Average	3301.12	3160.5	3186.62	3152.62	3082.62	3013.75	3041	3078	3085.88	3102.75	3142.75	3161.88	3178.75	3182	3201.25	3224.62	3227	3299.25	3232.38	3151.62	3193.62	3246.88	3297.62	3336	3354	3280.25	3252.62	3260.25	3263.38	3261.88	3276.88	3292.25	3327.25	3361.38	3391.25	3408.12	3411.12	3445.25	3467.62	3462.75	3476.38	3487.5	3525	3534.12	3523.5	3542.75	3547.88	3555.67	3658.5
SD	185.655	479.053	498.946	386.79	354.031	268.737	312.501	271.048	321.725	302.307	284.164	247.421	225.229	228.928	238.336	243.827	200.22	185.33	227.408	301.57	277.795	284.316	273.821	297.166	275.517	219.039	196.603	180.829	204.429	199.922	191.406	176.037	208.552	207.974	220.217	250.7	218.706	220.783	219.472	211.574	235.531	206.964	250.357	237.185	231.137	238.087	216.659	123.953	235.401
N	8	8	8	8	8	8	8	8	8	8	8	8	8	8	8	8	8	8	8	8	8	8	8	8	8	8	8	8	8	8	8	8	8	8	8	8	8	8	8	8	8	8	8	8	8	8	8	3	8
SEM	65.639	169.371	176.404	136.751	125.169	95.0127	110.486	95.8298	113.747	106.882	100.467	87.4766	79.6303	80.9382	84.2644	86.2059	70.7884	65.5242	80.401	106.621	98.2153	100.521	96.8102	105.064	97.4098	77.4419	69.5095	63.9327	72.2767	70.683	67.6721	62.2385	73.7343	73.5299	77.8586	88.6358	77.3241	78.0585	77.5951	74.8025	83.2728	73.173	88.5145	83.8575	81.7192	84.1764	76.6006	71.5643	83.2269
Fig 3D. Growth of yeast strains in liquid YPD
Time [h]	0	0.344444	0.688889	1.03333	1.37778	1.72222	2.06667	2.41111	2.75556	3.1	3.44444	3.78889	4.13333	4.47778	4.82222	5.16667	5.51111	5.85556	6.2	6.54444	6.88889	7.23333	7.57778	7.92222	8.26667	8.61111	8.95556	9.3	9.64444	9.98889	10.3333	10.6778	11.0222	11.3667	11.7111	12.0556	12.4	12.7444	13.0889	13.4333	13.7778	14.1222	14.4667	14.8111	15.1556	15.5	15.8444	16.1889	16.5333
BY4741 - Average	3512.11	3387.78	3348.22	3307.67	3259	3181.56	3252.78	3325.89	3387.44	3447.89	3545	3624.33	3699.89	3755.44	3856.22	3963.78	4092.67	4284.56	4320.89	4347.56	4543.78	4790.56	4992.33	5168	5518.67	5636.44	5919.89	6266	6435.89	6791.89	7183.11	7554.22	7856.33	8278.78	8632.44	8799.11	9167.89	9337.33	9440.89	9395.89	9337	9180.22	9068.89	8849.89	8603.33	8408.44	8215.56	8041.11	8100.22
SD	115.901	401.988	368.223	259.714	235.402	168.261	214.317	192.228	224.54	220.787	185.94	165.582	127.719	147.205	158.698	166.522	166.537	179.55	167.957	221.704	223.687	245.684	277.739	302.682	325.467	383.296	434.368	556.644	596.625	684.181	805.532	788.414	896.84	876.362	871.648	885.495	678.682	557.597	473.893	384.803	320.762	326.189	283.681	316.648	267.852	244.542	238.55	251.367	201.101
N	9	9	9	9	9	9	9	9	9	9	9	9	9	9	9	9	9	9	9	9	9	9	9	9	9	9	9	9	9	9	9	9	9	9	9	9	9	9	9	9	9	9	9	9	9	9	9	9	9
SEM	38.6338	133.996	122.741	86.5714	78.4674	56.087	71.4389	64.076	74.8465	73.5956	61.9801	55.1939	42.573	49.0683	52.8995	55.5075	55.5123	59.8501	55.9857	73.9014	74.5622	81.8948	92.5797	100.894	108.489	127.765	144.789	185.548	198.875	228.06	268.511	262.805	298.947	292.121	290.549	295.165	226.227	185.866	157.964	128.268	106.921	108.73	94.5605	105.549	89.284	81.514	79.5168	83.789	67.0337
KL14-4a - Average	3386.67	3279.89	3245.33	3219.89	3181.67	3158	3178.67	3257.89	3285.11	3340.78	3411	3491.89	3527.33	3563.11	3635.11	3707.33	3831.89	3977.44	4003.11	4019.22	4170	4379.44	4543.67	4687.22	4987.11	5091.56	5412.67	5737.89	5890.56	6263.89	6690.67	7143.78	7540.22	8097.22	8589.56	8901.22	9395.56	9659.33	9803.33	9783.67	9746.78	9637.33	9543.78	9364.44	9146.44	8970.11	8799.11	8630.78	8670.67
SD	200.612	480.284	434.247	319.247	294.908	253.03	254.795	243.602	266.737	240.251	226.095	211.229	155.149	166.553	184.694	209.942	212.717	158.692	191.872	273.685	282.106	304.456	349.672	358.995	403.877	401.835	433.602	511.861	566.012	671.75	774.204	728.461	850.035	876.925	923.87	925.995	735.778	642.711	588.16	555.547	513.921	526.86	491.143	513.876	454.932	421.18	420.711	422.312	210.941
N	9	9	9	9	9	9	9	9	9	9	9	9	9	9	9	9	9	9	9	9	9	9	9	9	9	9	9	9	9	9	9	9	9	9	9	9	9	9	9	9	9	9	9	9	9	9	9	9	9
SEM	66.8707	160.095	144.749	106.416	98.3028	84.3432	84.9317	81.2006	88.9122	80.0836	75.365	70.4096	51.7164	55.5176	61.5647	69.9808	70.9055	52.8975	63.9573	91.2283	94.0353	101.485	116.557	119.665	134.626	133.945	144.534	170.62	188.671	223.917	258.068	242.82	283.345	292.308	307.957	308.665	245.259	214.237	196.053	185.182	171.307	175.62	163.714	171.292	151.644	140.393	140.237	140.771	70.3136
Δsod1 - Average	3354.89	3205.78	3163.33	3129.89	3078.22	3048.33	3060.56	3121.22	3151.56	3201	3268.22	3333.89	3375.78	3414.67	3485.33	3554.11	3652.22	3774.89	3778.67	3762	3883.67	4039.33	4164.78	4273.56	4478.89	4512.44	4684.78	4890.78	5002.22	5241.33	5520.56	5786.56	6037.89	6407.78	6758	6984.67	7525.11	7879.22	8241.33	8591.22	8820.33	9164.67	9332.56	9630	9766	9917.22	10032.2	10065.6	10361
SD	243.656	451.991	410.952	310.131	286.919	237.483	258.044	239.541	267.846	247.525	230.178	210.238	189.977	189.871	193.6	199.83	173.171	211.882	196.147	223.624	225.566	243.121	266.053	266.767	325.007	377.489	426.979	520.979	574.961	676.336	796.002	835.24	942.681	1030.4	1147.67	1290.78	1313.93	1333.87	1375.69	1428.47	1457.74	1325.12	1330.98	1164.9	1036.19	923.351	802.501	757.414	450.046
N	9	9	9	9	9	9	9	9	9	9	9	9	9	9	9	9	9	9	9	9	9	9	9	9	9	9	9	9	9	9	9	9	9	9	9	9	9	9	9	9	9	9	9	9	9	9	9	9	9
SEM	81.2187	150.664	136.984	103.377	95.6398	79.1609	86.0147	79.847	89.2819	82.5082	76.7258	70.0792	63.3258	63.2903	64.5334	66.6101	57.7237	70.6272	65.3824	74.5414	75.1887	81.0403	88.6843	88.9224	108.336	125.83	142.326	173.66	191.654	225.445	265.334	278.413	314.227	343.467	382.556	430.26	437.977	444.625	458.564	476.155	485.914	441.707	443.662	388.299	345.395	307.784	267.5	252.471	150.015
Δcox7 - Average	3344.44	3193.56	3143.56	3107.11	3054	2985.89	3042.78	3107	3134	3185.33	3249.22	3313	3358.67	3398.22	3462.33	3528.44	3586.22	3717.11	3709.89	3683	3784.33	3924.78	4039.78	4140	4325.22	4353.22	4506.11	4714.44	4824.89	5057.89	5350.56	5587.89	5868.89	6231.33	6581.11	6843.67	7324.78	7622.56	7931.78	8252.44	8444.78	8639.22	8750.11	8844.33	8849.44	8843.11	8806	8729.67	8839.56
SD	128.57	421.689	375.54	259.902	237.581	154.061	203.578	162.216	215.995	183.001	166.488	135.207	89.7538	94.2507	108.541	118.639	124.516	160.699	146.104	175.596	182.843	199.64	215.79	216.642	253.532	271.061	290.475	340.115	322.757	346.906	400.664	394.345	431.569	416.507	439.831	488.199	482.542	440.726	459.517	504.4	499.787	430.579	444.235	380.918	353.327	328.599	328.682	332.295	412.019
N	9	9	9	9	9	9	9	9	9	9	9	9	9	9	9	9	9	9	9	9	9	9	9	9	9	9	9	9	9	9	9	9	9	9	9	9	9	9	9	9	9	9	9	9	9	9	9	9	9
SEM	42.8567	140.563	125.18	86.634	79.1935	51.3537	67.8595	54.072	71.9983	61.0002	55.4959	45.0691	29.9179	31.4169	36.1805	39.5464	41.5053	53.5663	48.7013	58.532	60.9476	66.5467	71.9301	72.214	84.5108	90.3537	96.8251	113.372	107.586	115.635	133.555	131.448	143.856	138.836	146.61	162.733	160.847	146.909	153.172	168.133	166.596	143.526	148.078	126.973	117.776	109.533	109.561	110.765	137.34
Δcox7Δsod1 - Average	3279.33	3128.89	3083.33	3046.78	2990.11	2931.56	2962.67	3012.67	3039.56	3079.89	3139.33	3193.33	3230.11	3260.22	3318.78	3374.11	3424.56	3541.22	3519.44	3484.78	3575.22	3702.11	3807.11	3887.89	4060.56	4072.89	4201.44	4375.78	4504.22	4710.89	4978	5237.44	5519.33	5896.22	6260.89	6555.56	7055.11	7424.56	7831.67	8247.44	8573.33	8905.67	9158	9368	9495.67	9586	9592.78	9520.78	9671.11
SD	185.196	388.612	338.237	234.842	217.182	177.453	199.65	183.434	219.402	216.056	202.358	188.132	165.847	178.145	188.167	196.485	192.459	192.553	184.778	220.867	213.001	212.905	216.935	198.293	240.751	205.724	208.413	215.915	224.279	234.218	256.191	272.3	292.947	319.148	354.277	397.533	432.404	427.568	439.623	483.558	462.835	408.217	387.521	309.443	286.741	249.029	212.914	210.744	112.921
N	9	9	9	9	9	9	9	9	9	9	9	9	9	9	9	9	9	9	9	9	9	9	9	9	9	9	9	9	9	9	9	9	9	9	9	9	9	9	9	9	9	9	9	9	9	9	9	9	9
SEM	61.7319	129.537	112.746	78.2808	72.3941	59.151	66.5499	61.1446	73.1338	72.0186	67.4527	62.7108	55.2822	59.3817	62.7224	65.495	64.1528	64.1844	61.5928	73.6225	71.0003	70.9684	72.3115	66.0977	80.2505	68.5747	69.4708	71.9718	74.7596	78.0725	85.3971	90.7667	97.649	106.383	118.092	132.511	144.135	142.523	146.541	161.186	154.278	136.072	129.174	103.148	95.5802	83.0095	70.9714	70.2481	37.6403
Δcox11 - Average	3348.44	3030.89	2956.67	3019.44	2964.22	2971.67	3012.67	3052.11	3068.33	3108	3197.22	3223.11	3280.78	3327	3361	3393.78	3452.89	3557.89	3552.56	3629.78	3684.33	3688.78	3810.67	3916.22	4064.11	4143.67	4291.78	4474.44	4721.67	4917.44	5206.33	5445.22	5762.44	6085.33	6428.89	6780.11	7230	7525.89	7908.11	8279.67	8590.33	8874.22	9110.44	9283	9393.56	9480.44	9473.22	9585.17	9447.67
SD	183.283	239.951	201.076	122.377	113.074	135.527	141.96	124.673	136.814	126.898	176.813	141.908	165.907	181.073	184.016	185.157	220.42	247.437	262.661	445.469	399.873	250.918	260.954	292.647	280.817	327.721	379.881	386.393	543.792	533.698	563.709	584.396	635.805	616.588	659.381	752.176	757.901	705.7	713.543	717.314	731.55	681.064	669.115	601.515	552.089	515.927	464.409	414.029	429.459
N	9	9	9	9	9	9	9	9	9	9	9	9	9	9	9	9	9	9	9	9	9	9	9	9	9	9	9	9	9	9	9	9	9	9	9	9	9	9	9	9	9	9	9	9	9	9	9	6	9
SEM	61.0942	79.9836	67.0255	40.7922	37.6913	45.1756	47.3201	41.5577	45.6046	42.2992	58.9375	47.3026	55.3024	60.3577	61.3385	61.7188	73.4732	82.479	87.5538	148.49	133.291	83.6392	86.9845	97.5491	93.6058	109.24	126.627	128.798	181.264	177.899	187.903	194.799	211.935	205.529	219.794	250.725	252.634	235.233	237.848	239.105	243.85	227.021	223.038	200.505	184.03	171.976	154.803	169.027	143.153
Δcox11Δsod1 - Average	3515.78	3122.56	3066.78	3127.89	3065.33	3072.56	3095	3132.89	3152.78	3189.89	3237.56	3287.56	3343.22	3389.44	3422.78	3460.89	3524.33	3617.78	3616.44	3688.67	3723.89	3734.89	3853.78	3954.56	4078.67	4154.33	4281	4451.56	4656.33	4889.11	5210	5410.11	5765.67	6191.67	6596.22	7063.11	7718.22	8150	8674.11	9201.22	9598.89	10001.6	10276.6	10430.2	10462	10465	10404.3	10743.5	10261.3
SD	301.694	348.089	317.499	249.839	240.364	226.322	249.931	238.957	261.61	256.474	235.03	237.921	238.269	269.926	268.621	268.514	297.68	280.461	317.506	508.471	444.753	315.37	342.991	368.936	347.402	416.309	451.215	480.979	571.071	626.779	719.301	733.681	882.928	846.535	880.494	996.22	991.962	900.461	831.839	810.605	784.939	691.214	698.334	647.366	686.099	733.279	785.313	610.004	798.605
N	9	9	9	9	9	9	9	9	9	9	9	9	9	9	9	9	9	9	9	9	9	9	9	9	9	9	9	9	9	9	9	9	9	9	9	9	9	9	9	9	9	9	9	9	9	9	9	6	9
SEM	100.565	116.03	105.833	83.2797	80.1213	75.4406	83.3103	79.6524	87.2033	85.4913	78.3433	79.3071	79.4231	89.9755	89.5405	89.5046	99.2266	93.4869	105.835	169.49	148.251	105.123	114.33	122.979	115.801	138.77	150.405	160.326	190.357	208.926	239.767	244.56	294.309	282.178	293.498	332.073	330.654	300.154	277.28	270.202	261.646	230.405	232.778	215.789	228.7	244.426	261.771	249.033	266.202
S2A, D Fig. Descriptive statistics for histograms of DCF stained yeast cells, experiment 1.
		WT		Δcox11		WT + PQ		Δcox11 + PQ		Empty vec.		AtCOX11		ScCOX11		Empty vec. + PQ		AtCOX11 + PQ		ScCOX11 + PQ
Median		306		214		422		268.5		291		282		295		422		372		418
Mean		291.497		210.351		387.729		261.959		277.947		267.675		286.756		391.7		346.368		400.592
Standard Deviation		77.8782		58.1808		140.198		90.397		76.3188		79.8747		72.8496		130.059		131.795		116.731
Standard Error		1.07115		0.800233		1.92831		1.24334		1.04971		1.09862		1.00199		1.78886		1.81273		1.60554
Sample Variance		6065.01		3385.01		19655.4		8171.62		5824.56		6379.97		5307.07		16915.4		17369.8		13626.1
Mode		327		205		480		272		294		302		305		480		412		444
Minimum		1		1		1		1		1		1		1		1		1		1
Maximum		509		451		769		598		537		655		547		820		820		772
Sample Size		5286		5286		5286		5286		5286		5286		5286		5286		5286		5286
S2B, E Fig. Descriptive statistics for histograms of DCF stained yeast cells, experiment 2.
		WT		Δcox11		WT + PQ		Δcox11 + PQ		Empty vec.		AtCOX11		ScCOX11		Empty vec. + PQ		AtCOX11 + PQ		ScCOX11 + PQ
Median		282		230		383		228		271		270		279		411		382		406
Mean		278.49		226.588		372.877		224.823		263.031		264.1		274.042		386.472		366.042		392.17
Standard Deviation		74.6607		65.1475		101.678		79.5114		71.0242		69.3273		63.1392		113.037		99.7619		92.0775
Standard Error		0.609602		0.531927		0.8302		0.649208		0.57991		0.566055		0.515529		0.922941		0.814552		0.75181
Sample Variance		5574.21		4244.2		10338.5		6322.06		5044.44		4806.28		3986.55		12777.3		9952.43		8478.27
Mode		315		233		421		270		291		269		283		461		394		420
Minimum		1		1		1		1		1		1		2		1		1		1
Maximum		555		557		675		531		539		624		578		657		746		684
Sample Size		15000		15000		15000		15000		15000		15000		15000		15000		15000		15000
S2C, F Fig. Descriptive statistics for histograms of DCF stained yeast cells, experiment 3.
		WT		Δcox11		WT + PQ		Δcox11 + PQ		Empty vec.		AtCOX11		ScCOX11		Empty vec. + PQ		AtCOX11 + PQ		ScCOX11 + PQ
Median		318		206		451		240		306		288		317		448		427		425
Mean		308.881		204.932		426.587		243.033		298.794		279.899		308.999		428.153		404.625		407.01
Standard Deviation		74.2594		59.0948		113.249		88.1464		67.8347		70.7241		69.8009		101.268		105.657		100.27
Standard Error		0.561348		0.446715		0.856082		0.666324		0.512782		0.534624		0.527645		0.765516		0.798693		0.75797
Sample Variance		5514.45		3492.2		12825.3		7769.79		4601.55		5001.9		4872.17		10255.2		11163.4		10054.1
Mode		331		207		457		210		304		276		354		462		451		430
Minimum		1		1		1		1		1		1		1		1		1		1
Maximum		558		565		731		580		633		634		523		710		713		735
Sample Size		17500		17500		17500		17500		17500		17500		17500		17500		17500		17500
[truncated: 151 more columns]
